# Supplementary material for: Review of the application of the open-source software CilOCT for semi-automatic segmentation and analysis of the ciliary muscle in OCT images
Source: PLoS One. 2020 Jun 9;15(6):e0234330. doi: 10.1371/journal.pone.0234330 (PMC7282635; doi:10.1371/journal.pone.0234330)
Supplement: S2 File — (XML) [file pone.0234330.s003.xml]

<Landmarks>
  <anteriorChamberStartPoint>
    <x>1083.2061846203762</x>
    <y>258.2548968909844</y>
    <weight>1.0</weight>
  </anteriorChamberStartPoint>
  <newThresholdCalculation>true</newThresholdCalculation>
  <thresholdFactor>0.87</thresholdFactor>
  <lensThresholdFactor>1.14</lensThresholdFactor>
  <lensStartPoint/>
  <outerCiliaryMuscleBorder>
    <landmark1>
      <x>277.2716517898107</x>
      <y>411.4708007787017</y>
      <weight>1.0</weight>
    </landmark1>
    <landmark1>
      <x>351.027820471312</x>
      <y>375.4503463063406</y>
      <weight>1.0</weight>
    </landmark1>
    <landmark1>
      <x>428.78626187196454</x>
      <y>339.42989183397947</y>
      <weight>1.0</weight>
    </landmark1>
    <landmark1>
      <x>494.53788511516336</x>
      <y>309.1269698175487</y>
      <weight>1.0</weight>
    </landmark1>
    <landmark1>
      <x>587.7336641468278</x>
      <y>279.395801046711</y>
      <weight>1.0</weight>
    </landmark1>
    <landmark1>
      <x>663.2050925651082</x>
      <y>259.9561906965479</y>
      <weight>1.0</weight>
    </landmark1>
    <landmark1>
      <x>742.1070404569468</x>
      <y>249.09287903028022</y>
      <weight>1.0</weight>
    </landmark1>
    <landmark1>
      <x>813.576196156076</x>
      <y>244.51885306553595</y>
      <weight>1.0</weight>
    </landmark1>
    <landmark1>
      <x>882.18658562724</x>
      <y>238.80132060960563</y>
      <weight>1.0</weight>
    </landmark1>
    <landmark1>
      <x>938.7901569409503</x>
      <y>231.9402816624892</y>
      <weight>1.0</weight>
    </landmark1>
    <landmark1>
      <x>968.1180203322589</x>
      <y>242.48850095376073</y>
      <weight>1.0</weight>
    </landmark1>
    <landmark1>
      <x>995.5621761207244</x>
      <y>252.78005937443533</y>
      <weight>1.0</weight>
    </landmark1>
  </outerCiliaryMuscleBorder>
  <innerCiliaryMuscleBorder>
    <landmark2>
      <x>280.2757900624629</x>
      <y>426.781680799899</y>
      <weight>1.0</weight>
    </landmark2>
    <landmark2>
      <x>340.30988084973137</x>
      <y>398.7657717658403</y>
      <weight>1.0</weight>
    </landmark2>
    <landmark2>
      <x>407.7767638297093</x>
      <y>365.6040835214444</y>
      <weight>1.0</weight>
    </landmark2>
    <landmark2>
      <x>487.82221821273396</x>
      <y>332.4423952770485</y>
      <weight>1.0</weight>
    </landmark2>
    <landmark2>
      <x>573.013451806096</x>
      <y>314.14629141807137</y>
      <weight>1.0</weight>
    </landmark2>
    <landmark2>
      <x>662.2069581186091</x>
      <y>304.4264862429898</y>
      <weight>1.0</weight>
    </landmark2>
    <landmark2>
      <x>730.8173475897731</x>
      <y>311.85927843569925</y>
      <weight>1.0</weight>
    </landmark2>
    <landmark2>
      <x>799.4277370609371</x>
      <y>327.8683693123042</y>
      <weight>1.0</weight>
    </landmark2>
    <landmark2>
      <x>849.1813409355175</x>
      <y>344.03586260303894</y>
      <weight>1.0</weight>
    </landmark2>
    <landmark2>
      <x>897.7803668109253</x>
      <y>355.4709275148996</y>
      <weight>1.0</weight>
    </landmark2>
  </innerCiliaryMuscleBorder>
  <verticalCiliaryMuscleBorder>
    <landmark3>
      <x>896.6368603197393</x>
      <y>356.6144340060857</y>
      <weight>1.0</weight>
    </landmark3>
    <landmark3>
      <x>913.2177044419373</x>
      <y>342.32060286625983</y>
      <weight>1.0</weight>
    </landmark3>
    <landmark3>
      <x>929.7985485641352</x>
      <y>322.8809925160967</y>
      <weight>1.0</weight>
    </landmark3>
    <landmark3>
      <x>954.3839381246356</x>
      <y>303.44138216593353</y>
      <weight>1.0</weight>
    </landmark3>
    <landmark3>
      <x>971.5365354924267</x>
      <y>277.140732868654</y>
      <weight>1.0</weight>
    </landmark3>
    <landmark3>
      <x>994.406665316148</x>
      <y>253.69884979933968</y>
      <weight>1.0</weight>
    </landmark3>
  </verticalCiliaryMuscleBorder>
  <brushes/>
</Landmarks>
